# Supplementary material for: The Role of Wild-Type RAS in Oncogenic RAS Transformation
Source: Genes (Basel). 2021 Apr 28;12(5):662. doi: 10.3390/genes12050662 (PMC8146411; doi:10.3390/genes12050662)
Supplement: Supplementary file 1 [file genes-12-00662-s001.zip]

Archive with 1 entries (1 files):
- genes-1196701-supplementary.xlsx
