# Supplementary material for: The Role of Wild-Type RAS in Oncogenic RAS Transformation
Source: Genes (Basel). 2021 Apr 28;12(5):662. doi: 10.3390/genes12050662 (PMC8146411; doi:10.3390/genes12050662)
Supplement: Supplementary file 1 [file genes-12-00662-s001.zip › genes-1196701-supplementary.xlsx]

## Sheet: Fig 2A  DepMap RNAi Data
Colorectal RNAi						NSCLC RNAi						Pancratic Adenocarcinoma RNAi
DepMap ID	Cell Line	KRAS RNAi	HRAS RNAi	NRAS RNAi		DepMap ID	Cell Line	KRAS RNAi	HRAS RNAi	NRAS RNAi		DepMap ID	Cell Line	KRAS RNAi	HRAS RNAi	NRAS RNAi
ACH-000491	NCIH716	-0.198462	-0.0228805	-0.0787873		ACH-000757	-0.891096	0.0198787	0.00451941	A427		ACH-000222	ASPC1	-0.718698	-0.323981	0.0614464
ACH-000249	CL11	-1.40411	-0.146695	-0.0547703		ACH-000681	-0.490988	-0.074609	-0.059514	A549		ACH-000138	CFPAC1	-1.13556	-0.0650152	0.00690373
ACH-000350	COLO678	-2.29743	0.0464363	0.264431		ACH-000511	-1.06271	0.0972645	0.362979	CALU1		ACH-000243	DANG	-0.625069	-0.0373415	-0.0907579
ACH-001061	DLD1	-0.845012	-0.0124413	0.031632		ACH-000264	-1.11291	-0.0189249	-0.0719621	CALU6		ACH-000270	HPAC	-0.677489	-0.00697412	0.0363976
ACH-000982	GP2D	-1.05388	-0.206812	0.0698781		ACH-000662	-0.660266	-0.0115063	-0.0764414	CORL23		ACH-000094	HPAFII	-0.688158	-0.147672	0.0941686
ACH-000971	HCT116	-1.00095	-0.101766	-0.0624116		ACH-000667	-1.44193	0.143507	0.23715	HCC44		ACH-000178	HS766T	-0.718116	-0.288548	0.105927
ACH-000997	HCT15	-0.0210653	-0.16694	-0.282993		ACH-000339	-0.713354	-0.0890652	0.182305	HCC461		ACH-000118	HUPT3	-0.515459	-0.112922	-0.0568865
ACH-001091	HRT18	-0.336787	-0.137501	0.0356112		ACH-000872	-0.181006	-0.147222	-0.325473	HCC515		ACH-000213	HUPT4	-0.559934	-0.088206	-0.0990061
ACH-000950	LOVO	-0.644429	0.0205916	-0.013		ACH-000861	-0.958006	-0.0616288	0.0805802	HOP62		ACH-001108	KP1NL	-0.506955	-0.0281812	-0.270887
ACH-000957	LS180	-0.926132	-0.0218774	0.0977807		ACH-000672	-0.820366	-0.00743357	0.032399	IALM		ACH-001107	KP1N	-0.725258	-0.163732	-0.0607309
ACH-000007	LS513	-1.99143	-0.259072	-0.0392766		ACH-000596	-0.790356	-0.275443	-0.224433	LCLC97TM1		ACH-000281	KP2	-1.01387	-0.456235	0.385991
ACH-000403	NCIH747	-2.25208	0.0193197	-0.17258		ACH-000438	-0.703249	-0.0107727	-0.0512752	LU65		ACH-000108	KP3	-0.510705	-0.072355	-0.0774374
ACH-000400	SKCO1	-2.28467	-0.0594357	0.0333607		ACH-000444	-0.548708	-0.019682	0.162399	LU99		ACH-000265	KP4	-0.840506	-0.0762651	-0.0570655
ACH-000955	SNU407	-1.44824	-0.10159	0.0298159		ACH-000851	-0.461476	-0.0489106	-0.0530697	MORCPR		ACH-000685	L33	-0.285939	-0.114155	0.0010665
ACH-000532	SNU61	-1.75675	0.0250644	0.037225		ACH-000980	-0.499007	-0.351086	0.0362075	NCIH1155		ACH-000601	MIAPACA2	-1.25287	-0.111833	0.0144079
ACH-000991	SNU81	-0.286786	0.0868838	-0.0236819		ACH-000666	-0.28519	-0.121826	-0.0666531	NCIH1355		ACH-000042	PANC0203	-0.64931	-0.0588528	-0.0254682
ACH-000967	SNUC2A	-0.163416	-0.190631	-0.0610744		ACH-000845	-1.09411	-0.162261	-0.19935	NCIH1373		ACH-000139	PANC0327	-0.797651	-0.24759	-0.0358047
ACH-000470	SW1463	-1.083	-0.162048	-0.0427051		ACH-000916	-1.14229	-0.397293	-0.408518	NCIH1573		ACH-000235	PANC0403	-1.73514	-0.0772394	0.0185217
ACH-000820	SW403	-1.64033	-0.289002	-0.0574365		ACH-000496	-0.58697	-0.122614	-0.0437681	NCIH1792		ACH-000093	PANC0504	-1.10058	-0.176475	-0.127483
ACH-000842	SW480	-1.18848	0.0317274	-0.0137922		ACH-000414	-0.427839	-0.145878	-0.0104002	NCIH1944		ACH-000417	PANC0813	-0.913767	-0.313698	-0.0637085
ACH-000651	SW620	-1.53582	-0.112109	0.0546293		ACH-000886	-0.452339	-0.131646	-0.0692336	NCIH2009		ACH-000060	PANC1005	-1.55507	-0.0479699	0.0184121
ACH-000421	SW837	-1.13382	-0.0943523	0.046596		ACH-000521	-0.324041	-0.145301	-0.103809	NCIH2030		ACH-000164	PANC1	-1.07844	-0.203009	0.0130381
ACH-000680	SW948	-0.746294	0.0157787	0.0415356		ACH-000311	-0.166572	-0.224314	-0.0298309	NCIH2122		ACH-000599	PATU8902	-1.33633	-0.08209	-0.0161567
						ACH-000718	-2.19507	-0.166808	0.0310045	NCIH2291		ACH-000023	PATU8988T	-0.666963	-0.107102	-0.0364165
						ACH-000900	-0.127103	-0.0682607	-0.0685835	NCIH23		ACH-000307	PK1	-0.446959	-0.155722	-0.0965128
						ACH-000251	-0.491174	-0.287514	0.313774	NCIH2887		ACH-000320	PSN1	-0.530918	-0.266193	-0.0987801
						ACH-000860	-0.600776	-0.0772088	-0.0927681	NCIH358		ACH-000347	QGP1	-0.913415	0.095623	0.0304555
						ACH-000638	-1.80958	-0.169714	-0.089145	NCIH441		ACH-000114	SU8686	-0.952041	-0.117938	-0.0703563
						ACH-000463	-0.818784	0.0349766	0.0397718	NCIH460		ACH-000652	SUIT2	-1.2515	-0.0744288	-0.0181699
						ACH-000378	0.128826	-0.0270915	-0.147045	NCIH647		ACH-000155	SW1990	-1.53839	-0.0616561	0.00562151
						ACH-000945	-1.19482	-0.194165	-0.161243	NCIH650		ACH-000502	TCCPAN2	-2.27093	-0.165612	-0.0319034
						ACH-000774	-0.735806	-0.195542	0.0526743	RERFLCAD2
						ACH-000677	-0.33868	-0.014386	-0.0606588	SW1573

## Sheet: Fig 2B DepMap CRISPR Avana Data
Colorectal CRISPR						NSCLC CRISPR						Pancratic Adenocarcinoma CRISPR
DepMap ID	Cell Line	KRAS CRISPR	HRAS CRISPR	NRAS CRISPR		DepMap ID	Cell Line	KRAS CRISPR	HRAS CRISPR	NRAS CRISPR		DepMap ID	Cell Line	KRAS CRISPR	HRAS CRISPR	NRAS CRISPR
ACH-000491	NCIH716	-0.990071	-0.222445	-0.513548		ACH-000251	NCIH2887	-1.30261	-0.246805	-0.130996		ACH-000022	PATU8988S	-1.5897	-0.426725	-0.255521
ACH-000007	LS513	-1.3805	-0.494651	-0.148217		ACH-000264	CALU6	-1.86023	-0.267474	-0.0141651		ACH-000042	PANC0203	-1.74203	-0.102333	0.249166
ACH-000249	CL11	-0.919421	-0.505784	0.0899812		ACH-000311	NCIH2122	-0.850925	-0.461907	-0.165021		ACH-000060	PANC1005	-1.28225	-0.191103	0.184349
ACH-000286	SNU1033	-1.24647	-0.306818	-0.128209		ACH-000339	HCC461	-1.50798	-0.339483	-0.0346753		ACH-000085	T3M4	-0.678122	-0.546079	0.0444102
ACH-000350	COLO678	-1.193	-0.174035	0.228699		ACH-000378	NCIH647	-0.306183	-0.516215	-0.458607		ACH-000108	KP3	-0.971808	-0.308578	0.194908
ACH-000381	T84	-1.1321	-0.399555	0.144299		ACH-000414	NCIH1944	-0.802876	-0.293973	0.00918242		ACH-000114	SU8686	-1.66024	-0.172801	0.0420743
ACH-000403	NCIH747	-1.5437	-0.42207	-0.0334888		ACH-000438	LU65	-0.978466	-0.211633	0.0520243		ACH-000118	HUPT3	-0.438773	-0.373004	-0.184387
ACH-000421	SW837	-1.273	-0.346591	0.125544		ACH-000444	LU99	-1.25245	-0.229581	-0.180957		ACH-000138	CFPAC1	-1.42606	-0.271745	-0.0236905
ACH-000467	HCC56	-1.39627	-0.447919	-0.234762		ACH-000463	NCIH460	-1.27301	-0.212188	0.0467462		ACH-000164	PANC1	-1.38243	-0.45168	-0.222297
ACH-000470	SW1463	-1.36673	-0.413519	0.0534477		ACH-000496	NCIH1792	-1.43936	-0.182141	-0.0833847		ACH-000178	HS766T	-1.21993	-0.426889	-0.125161
ACH-000651	SW620	-1.07351	-0.285657	-0.135843		ACH-000511	CALU1	-1.30847	-0.247701	-0.0840813		ACH-000222	ASPC1	-1.29717	-0.455513	0.205716
ACH-000680	SW948	-1.96541	-0.459495	0.462657		ACH-000521	NCIH2030	-1.15506	-0.337306	-0.196902		ACH-000235	PANC0403	-1.6535	-0.187311	0.00530996
ACH-000820	SW403	-0.985421	-0.260017	-0.222012		ACH-000596	LCLC97TM1	-1.32709	-0.651908	-0.274608		ACH-000243	DANG	-1.25807	-0.251754	-0.0936843
ACH-000950	LOVO	-0.695318	0.208829	0.330854		ACH-000638	NCIH441	-0.970673	-0.199044	-0.0141092		ACH-000265	KP4	-1.11071	-0.171509	-0.0781722
ACH-000957	LS180	-0.996273	-0.423289	-0.318632		ACH-000662	CORL23	-0.907875	-0.468447	-0.0548598		ACH-000266	SNU213	-1.63802	-0.262118	-0.0584206
ACH-001061	DLD1	-1.15806	-0.170952	-0.0853408		ACH-000667	HCC44	-1.44978	-0.197532	-0.100591		ACH-000281	KP2	-1.38986	-0.297675	0.112771
ACH-001345	GP5D	-0.82212	-0.594841	0.198386		ACH-000677	SW1573	-1.32876	-0.24469	0.165139		ACH-000307	PK1	-1.36657	-0.223295	0.0121839
ACH-001459	C80	-1.25199	-0.347923	0.0412752		ACH-000681	A549	-1.00447	-0.248003	-0.0188		ACH-000320	PSN1	-1.29928	-0.297216	0.0398621
ACH-001460	C84	-1.63889	-0.433849	-0.0884901		ACH-000718	NCIH2291	-1.86326	-0.339253	-0.0896936		ACH-000332	YAPC	-1.19955	-0.342136	-0.0481354
						ACH-000757	A427	-1.27713	-0.000308631	0.0581358		ACH-000468	PK45H	-2.12496	-0.378594	-0.0574473
						ACH-000774	RERFLCAD2	-0.684487	-0.341079	0.150824		ACH-000502	TCCPAN2	-1.27887	-0.265656	-0.0505586
						ACH-000791	RERFLCAD1	-1.28992	-0.0526466	0.0637833		ACH-000517	SNU410	-1.81579	-0.166465	0.194153
						ACH-000845	NCIH1373	-0.912407	-0.308091	-0.40628		ACH-000599	PATU8902	-1.26293	-0.442153	0.00921684
						ACH-000851	MORCPR	-1.37235	-0.364938	-0.165974		ACH-000601	MIAPACA2	-1.48388	-0.280889	-0.106729
						ACH-000861	HOP62	-1.22448	-0.186875	-0.166086		ACH-000652	SUIT2	-1.57677	-0.187849	0.186811
						ACH-000872	HCC515	-0.623161	-0.134449	-0.0760876		ACH-000685	L33	-0.533298	-0.0926521	-0.195294
						ACH-000886	NCIH2009	-1.31003	-0.314661	-0.0961597		ACH-001353	JOPACA1	-1.57443	-0.349001	-0.115953
						ACH-000900	NCIH23	-0.708839	-0.596328	-0.00245964		ACH-001375	PACADD119	-0.844704	-0.376995	-0.0258545
						ACH-000916	NCIH1573	-0.839246	-0.0298754	-0.0384616		ACH-001379	PACADD161	-1.42429	-0.513104	0.306211
						ACH-000980	NCIH1155	-1.15144	-0.14474	0.0330693		ACH-001382	PACADD188	-1.13253	0.190019	0.0813621
												ACH-001999	9505BIK	-1.59954	-0.342612	-0.0828923

## Sheet: Fig 2C siREN Data
KRAS RNAi											WT HRAS + NRAS RNAi
Colorectal			NSCLC			Pancreas					Colorectal			NSCLC			Pancreas
Cell.Line	AUC		Cell.Line	AUC		Cell.Line	AUC				Cell.Line	AUC		Cell.Line	AUC		Cell.Line	AUC
HCT116	-2.16		LU65	-1.56		PL4	-2.22				HCT116	-1.93		LU65	0.8664		PL4	-1.61
LS513	-2.14		A427	-1.05		Panc0403	-1.9				LS513	-1.67		A427	0.2151		Panc0403	-2.78
SW1463	-1.67		NCIH358	-0.8516		HPAFII	-1.86				SW1463	-2.22		NCIH358	0.2439		HPAFII	-1.28
SW948	-1.62		NCIH1944	-0.4882		AsPC1	-1.81				SW948	-1.66		NCIH1944	-1		AsPC1	-1.59
SNU61	-1.37		NCIH2009	-0.4143		PSN1	-1.55				SNU61	-1.27		NCIH2009	0.2871		PSN1	-1.28
NCIH747	-1.19		NCIH441	-0.3911		SUIT2	-1.4				NCIH747	-2.02		NCIH441	0.906		SUIT2	-1.55
SNU407	-1.07		NCIH647	-0.113		Panc0813	-1.39				SNU407	-0.8618		NCIH647	-0.8238		Panc0813	-0.9461
SW837	-0.9848		SW1573	0.03969		YAPC	-1.29				SW837	-0.8467		SW1573	-2.3		YAPC	-1.21
RCM1	-0.8182		NCIH1155	0.04834		QGP1	-1.23				RCM1	-1.26		NCIH1155	-0.7006		QGP1	-0.976
GP5d	-0.7231		CORL23	0.08692		SU8686	-1.22				GP5d	-1.67		CORL23	-0.5553		SU8686	-1.22
SNUC2B	-0.5428		SW900	0.1763		HUPT4	-1.14				SNUC2B	-1.57		SW900	-0.1246		HUPT4	-1.5
LoVo	-0.2699		NCIH23	0.2751		Panc1005	-0.9742				LoVo	-0.1211		NCIH23	0.3402		Panc1005	-1.29
SW620	-0.2654		NCIH1573	0.347		PATU8902	-0.8006				SW620	-0.1213		NCIH1573	0.1068		PATU8902	-0.6557
T84	-0.245		A549	0.6111		MIAPaCa2	-0.7466				T84	-0.1457		A549	0.1751		MIAPaCa2	-1.04
LS180	-0.17		NCIH1792	0.6436		PATU8988T	-0.7338				LS180	-0.3964		NCIH1792	-0.1479		PATU8988T	-0.9834
LS411N	-0.01001		NCIH2030	0.8354		MZ1PC	-0.7002				LS411N	-0.07311		NCIH2030	-0.5643		MZ1PC	-0.893
CL11	0		NCIH1734	0.9344		DANG	-0.6981				CL11	-2.63		NCIH1734	-0.8869		DANG	-0.4955
COLO320HSR	0.7387		SKLU01	1		Capan1	-0.5923				COLO320HSR	-0.1688		SKLU01	0.2356		Capan1	-1.1
HCT15	1.42		LU99A	1.17		KP1N	-0.1704				HCT15	-0.8109		LU99A	-0.1761		KP1N	-0.2011
COLO678	-1.04		NCIH460	1.24		Panc0203	-0.1494				COLO678	-0.03431		NCIH460	-0.3568		Panc0203	-1.29
C2BBe1	-0.347		NCIH650	1.92		SW1990	-0.05945				C2BBe1	-0.2419		NCIH650	0.3913		SW1990	-0.7732
HT55	-0.2845					Hs766T	-0.007898				HT55	-0.1595					Hs766T	-1.01
LS123	-0.0003975					KP4	0.1582				LS123	-0.5441					KP4	-0.05333
RKO	0.0957					Panc0327	0.1704				RKO	-0.1665					Panc0327	-0.4636
KM12	0.2118					BxPC3	0.03561				KM12	-0.1808					BxPC3	0.4462
NCIH716	0.2881										NCIH716	-0.458

## Sheet: Fig 2D siREN data KRAS v WT RAS
Colorectal				NSCLC
								Pancreas
Cell.Line	KRAS RNAi	WT RAS RNAi		Cell.Line	KRAS RNAi	WT RAS RNAi		Cell.Line	KRAS RNAi	WT RAS RNAi
HCT116	-2.16	-1.93		LU65	-1.56	0.8664		PL4	-2.22	-1.61
LS513	-2.14	-1.67		A427	-1.05	0.2151		Panc0403	-1.9	-2.78
SW1463	-1.67	-2.22		NCIH358	-0.8516	0.2439		HPAFII	-1.86	-1.28
SW948	-1.62	-1.66		NCIH1944	-0.4882	-1		AsPC1	-1.81	-1.59
SNU61	-1.37	-1.27		NCIH2009	-0.4143	0.2871		PSN1	-1.55	-1.28
NCIH747	-1.19	-2.02		NCIH441	-0.3911	0.906		SUIT2	-1.4	-1.55
SNU407	-1.07	-0.8618		NCIH647	-0.113	-0.8238		Panc0813	-1.39	-0.9461
SW837	-0.9848	-0.8467		SW1573	0.03969	-2.3		YAPC	-1.29	-1.21
RCM1	-0.8182	-1.26		NCIH1155	0.04834	-0.7006		QGP1	-1.23	-0.976
GP5d	-0.7231	-1.67		CORL23	0.08692	-0.5553		SU8686	-1.22	-1.22
SNUC2B	-0.5428	-1.57		SW900	0.1763	-0.1246		HUPT4	-1.14	-1.5
LoVo	-0.2699	-0.1211		NCIH23	0.2751	0.3402		Panc1005	-0.9742	-1.29
SW620	-0.2654	-0.1213		NCIH1573	0.347	0.1068		PATU8902	-0.8006	-0.6557
T84	-0.245	-0.1457		A549	0.6111	0.1751		MIAPaCa2	-0.7466	-1.04
LS180	-0.17	-0.3964		NCIH1792	0.6436	-0.1479		PATU8988T	-0.7338	-0.9834
LS411N	-0.01001	-0.07311		NCIH2030	0.8354	-0.5643		MZ1PC	-0.7002	-0.893
CL11	0	-2.63		NCIH1734	0.9344	-0.8869		DANG	-0.6981	-0.4955
COLO320HSR	0.7387	-0.1688		SKLU01	1	0.2356		Capan1	-0.5923	-1.1
HCT15	1.42	-0.8109		LU99A	1.17	-0.1761		KP1N	-0.1704	-0.2011
COLO678	-1.04	-0.03431		NCIH460	1.24	-0.3568		Panc0203	-0.1494	-1.29
C2BBe1	-0.347	-0.2419		NCIH650	1.92	0.3913		SW1990	-0.05945	-0.7732
HT55	-0.2845	-0.1595						Hs766T	-0.007898	-1.01
LS123	-0.0003975	-0.5441						KP4	0.1582	-0.05333
RKO	0.0957	-0.1665						Panc0327	0.1704	-0.4636
KM12	0.2118	-0.1808						BxPC3	0.03561	0.4462
NCIH716	0.2881	-0.458
